# Supplementary material for: serosim: An R package for simulating serological data arising from vaccination, epidemiological and antibody kinetics processes
Source: PLoS Comput Biol. 2023 Aug 14;19(8):e1011384. doi: 10.1371/journal.pcbi.1011384 (PMC10449138; doi:10.1371/journal.pcbi.1011384)
Supplement: S1 Table — Note: additional arguments may be needed depending on models selected within the functions section. (XLSX) [file pcbi.1011384.s006.xlsx]

## Sheet: Sheet1
S1 Table. Names and descriptions of the main arguments required in the runserosim function. Note: additional arguments may be needed depending on models selected within the functions section.
Argument	Name	Description
Data objects
simulation_settings	Simulation settings	A list of parameters governing the simulation time step settings
demography	Demography information	A tibble of demographic information for each individual (e.g., sex, socioeconomic status …)
observation_times	Serological study settings	A tibble of observation times and biomarker for each individual
foe_pars	Force of exposure parameters	A 3D array providing the force of infection or vaccination for each exposure event, group and time
biomarker_map	Exposure to biomarker map	A table specifying the relationship between exposure types (x) and biomarker (b)
model_pars	Model parameters	A tibble of parameters needed for the antibody kinetics model, immunity model, observation model and the draw_parameters function
Functions
exposure_model	Exposure model	A function which will determine the probability that an individual is exposed to an exposure event which can be any event which leads to biomarker production.
immunity_model	Immunity model	A function which determines whether an exposure event is successful conditional on what the actual exposure is (vaccination, infection or re-infection) and the relevant factors.
antibody_model	Antibody model	A function that tracks antibody kinetics, or more broadly biomarker kinetics for each biomarker produced from successful exposure events.
observation_model	Observation model	A function which indicates how observed biomarker quantity Y are generated as a probabilistic function of the true, latent biomarker quantity A.
draw_parameters	Draw model parameters	A function to simulate parameters needed for the antibody model from model_pars
