# Supplementary material for: serosim: An R package for simulating serological data arising from vaccination, epidemiological and antibody kinetics processes
Source: PLoS Comput Biol. 2023 Aug 14;19(8):e1011384. doi: 10.1371/journal.pcbi.1011384 (PMC10449138; doi:10.1371/journal.pcbi.1011384)
Supplement: S2 Table — (XLSX) [file pcbi.1011384.s007.xlsx]

## Sheet: Sheet1
S2 Table. Description of runserosim outputs.
Output	Name	Description
immune_histories	Immune histories	An array of immune histories across all individuals, time steps and exposure events
exposure_force	probability of an exposure event	An array of exposure probabilities across all individuals, time steps and exposure events. The exposure probability is the output of exposure_model.
exposure_probabilities	Probability of a successful exposure event	An array of the probability of a successful exposure event across all individuals, time steps and exposure events. The probability of a successful exposure event is the probability of exposure (output of exposure_model) multiplied by the probability of success (output of immunity_model)
biomarker_states	Biomarker states	True biomarker quantities for all individuals across all time steps and biomarker(s)
observed_biomarker_states	Observed biomarker states	True and observed biomarker quantities at the observation time for the observed individuals and biomarker(s)
kinetics_parameters	Kinetics parameters	The simulated antibody kinetics parameters for all individual’s successful exposure events.
