# Supplementary material for: serosim: An R package for simulating serological data arising from vaccination, epidemiological and antibody kinetics processes
Source: PLoS Comput Biol. 2023 Aug 14;19(8):e1011384. doi: 10.1371/journal.pcbi.1011384 (PMC10449138; doi:10.1371/journal.pcbi.1011384)
Supplement: S3 Table — (XLSX) [file pcbi.1011384.s008.xlsx]

## Sheet: Sheet1
S3 Table. Description of functions to plot runserosim outputs.
Name	Description
plot_subset_individuals_history	Plots biomarker quantities and immune histories for a subset of individuals
plot_immune_histories	Plots immune histories across time for all individuals and exposure events; requires immune_histories_long
plot_exposure_force	Plots the probability of an exposure event across time for all individuals and exposure events; requires exposure_force_long
plot_exposure_probabilities	Plots the probability of a successful exposure event across time for all individuals and exposure events; requires exposure_probabilities_long
plot_biomarker_quantity	Plots true biomarker quantities across all time steps for all individuals and biomarkers; requires antibody_states
plot_obs_biomarkers_one_sample	Plots observed biomarker quantities for all individuals and biomarkers; requires observed_antibody_states
plot_obs_biomarkers_paired_sample	Plots observed paired biomarker quantities for all individuals and biomarkers; requires observed_antibody_states
plot_exposure_model	Plots the probability of exposure over time for the provided exposure model
plot_antibody_model	Plots example trajectories of the provided antibody kinetics model
