# Supplementary material for: serosim: An R package for simulating serological data arising from vaccination, epidemiological and antibody kinetics processes
Source: PLoS Comput Biol. 2023 Aug 14;19(8):e1011384. doi: 10.1371/journal.pcbi.1011384 (PMC10449138; doi:10.1371/journal.pcbi.1011384)
Supplement: S4 Table — (XLSX) [file pcbi.1011384.s009.xlsx]

## Sheet: Sheet1
S4 Table. Names and descriptions of the ready-to-use exposure models included in serosim.
Name	Description
Exposure Model
exposure_model_fixed	Probability of exposure for each time point is drawn directly from the foe_pars array.
exposure_model_simple_FOE	Probability of exposure (1-e-λ) depends on the force of exposure (λ) at that time for that group.
exposure_model_dem_mod	Probability of exposure (1-e-λ) depends on the force of exposure (λ) at the current time t for group g modulated by relevant demographic elements specified within the dem_mod. Within dem_mod, users can specify which demographic elements (including age) and how they affect the probability of exposure and by how much.
exposure_model_sir	Finds the probability of exposure governed by an SIR model with specified parameters for each exposure type and group combination.
exposure_model_gaussian_process	Generates an incidence curve (probability of infection per unit time) and associated parameters from a Gaussian Process model assuming that the covariance function (kernel) on time follows the squared exponential covariance function.
