# Supplementary material for: serosim: An R package for simulating serological data arising from vaccination, epidemiological and antibody kinetics processes
Source: PLoS Comput Biol. 2023 Aug 14;19(8):e1011384. doi: 10.1371/journal.pcbi.1011384 (PMC10449138; doi:10.1371/journal.pcbi.1011384)
Supplement: S5 Table — (XLSX) [file pcbi.1011384.s010.xlsx]

## Sheet: Sheet1
S5 Table. Names and descriptions of the ready-to-use immunity models included in serosim.
Name	Description
Immunity Model
immunity_model_all_successful	Probability of success is 1 so all exposure events are successful immunologically.
immunity_model_ vacc_only	This immunity model should only be used if all exposures are vaccination events. The probability of successful exposure(vaccination event) depends on the number of vaccines an individual has received prior to time t and whether an individual is eligible for vaccination. If the individual is under the maximum vaccinations allotted and eligible for vaccination then the probability of a successful e…
immunity_model_ vacc_ifxn_simple	This immunity model should only be used with vaccines and natural infection. The probability of successful exposure for vaccination events depends on the number of vaccines an individual has received prior to time t and their current age. If the individual is under the maximum vaccinations allotted and is of an age eligible for vaccination then the probability of successful exposure is 1. The pro…
immunity_model_ifxn_biomarker_prot	This immunity model should only be used for natural infection events. The probability of a successful exposure event is dependent on the individual’s biomarker quantity at the time of exposure. User specified biomaker_prot_midpoint and biomarker_prot_width within model_pars is used to calculate biomarker-mediated protection. This model includes an optional argument (cross_reactivity_table) which …
immunity_model_ vacc_ifxn_biomarker_prot	This immunity model should be used if exposures represent vaccination and natural infection events. The probability of a successful vaccination exposure event depends on the number of vaccines received prior to time t while the probability of successful infection is dependent on the biomarker quantity at the time of exposure and the total number of successful infections prior to that point This i…
