# Supplementary material for: serosim: An R package for simulating serological data arising from vaccination, epidemiological and antibody kinetics processes
Source: PLoS Comput Biol. 2023 Aug 14;19(8):e1011384. doi: 10.1371/journal.pcbi.1011384 (PMC10449138; doi:10.1371/journal.pcbi.1011384)
Supplement: S6 Table — (XLSX) [file pcbi.1011384.s011.xlsx]

## Sheet: Sheet1
S6 Table. Names and descriptions of the ready-to-use antibody models and model_pars files included in serosim.
Name	Description
Antibody Model
antibody_model_monophasic	This monophasic antibody boosting-waning model assumes that for each exposure there is a boost and waning parameter.
antibody_model_monophasic_cross_reactivity	Monophasic antibody boosting-waning model with cross-reactivity between strains. This monophasic antibody boosting-waning model assumes that for each exposure there is a boost and waning parameter describing antibody kinetics against the infecting strain (i.e., for exposure_id==biomarker_id). The model loops through each exposure type and reduces the amount of boosting as a function of cross-reac…
antibody_model_monophasic_cpp	This model is identical to antibody_model_monophasic but implemented in Cpp.
antibody_model_biphasic	Biphasic antibody boosting-waning model with titer-dependent boosting. This model assumes that for each exposure there is a set of long-term boost, long-term waning, short-term boost, and short-term waning parameters. This model incorporates titer-ceiling effects by taking into account an individual’s preexisting titer at the time of a new exposure event.
antibody_model_biphasic_cross_reactivity	Biphasic antibody boosting-waning model with cross-reactivity between strains. This model assumes that for each exposure there is a set of long-term boost, long-term waning, short-term boost, and short-term waning parameters describing antibody kinetics against the infecting strain (i.e., for exposure_id==biomarker_id). The model loops through each exposure type and reduces the amount of boosting…
antibody_model_biphasic_cpp	This model is identical to antibody_model_biphasic but implemented in Cpp.
antibody_model_typhoid	Power law antibody boosting and waning model.
Model parameters
model_pars_README.csv	This file was used for the README file and the example within the paper. This model parameter tibble provides a template for simulations with 2 exposure events each containing the same biomarker, antibody_model_monophasic, immunity_model_vacc_ifxn_simple, draw_parameters_random_fx and observation_model_continuous_noise.
model_pars_cs1.csv	This file was used for case study 1 and provides a template for simulations with 2 exposure events each containing the same biomarker. Exposure 1 represents natural infection and exposure 2 represents vaccination. Users wishing to simulate a similar system simply need to input their desired parameter values into the mean, sd and distribution columns. This file includes all parameters needed for a…
model_pars_cs2.csv	This model_pars file was used for case study 2 and provides a template for simulations with 3 exposure events. Exposure 1 represents vaccination with 2 biomarkers, while exposures 2 and 3 represent natural infection boosting each biomarker individually. Users wishing to simulate a similar system simply need to input their desired parameter values into the mean, sd and distribution columns. This f…
