# Supplementary material for: serosim: An R package for simulating serological data arising from vaccination, epidemiological and antibody kinetics processes
Source: PLoS Comput Biol. 2023 Aug 14;19(8):e1011384. doi: 10.1371/journal.pcbi.1011384 (PMC10449138; doi:10.1371/journal.pcbi.1011384)
Supplement: S7 Table — (XLSX) [file pcbi.1011384.s012.xlsx]

## Sheet: Sheet1
S7 Table. Names and descriptions of the ready-to-use draw_parameters functions included in serosim.
Name	Description
draw_parameters_fixed_fx	This function draws parameters directly from the distributions specified by model_pars for the antibody model with fixed effects. This function ensures that all individuals have the same parameters.
draw_parameters_random_fx	This function draws parameters directly from model_pars for the antibody model with random effects. Parameters are drawn randomly from a distribution with mean and standard deviation specified within model_pars.
draw_parameters_fixed_fx_biomarker_dep	This function adds biomarker quantity ceiling effects to the draw_parameters_fixed_fx function. Here, an individual’s realized biomarker boost is dependent on their biomarker quantity at the time of the exposure event.
draw_parameters_random_fx_biomarker_dep	This function adds biomarker quantity ceiling effects to the previous draw_parameters_random_fx function. Here an individual’s realized biomarker boost is dependent on their biomarker quantity at the time of the exposure event.
