# Supplementary material for: serosim: An R package for simulating serological data arising from vaccination, epidemiological and antibody kinetics processes
Source: PLoS Comput Biol. 2023 Aug 14;19(8):e1011384. doi: 10.1371/journal.pcbi.1011384 (PMC10449138; doi:10.1371/journal.pcbi.1011384)
Supplement: S8 Table — (XLSX) [file pcbi.1011384.s013.xlsx]

## Sheet: Sheet1
S8 Table. Names and descriptions of the ready-to-use observation models included in serosim.
Name	Description
Observation Model
observation_model_continuous	This observation model observes the latent biomarker quantities given a continuous assay with no added noise. Therefore the observed biomarker quantity is simply given by the true latent biomarker quantity.
observation_model_continuous_bounded	This observation model observes the latent biomarker quantities given a continuous assay with user-specified lower and upper limits and no added noise.
observation_model_discrete	This observation model observes the latent biomarker quantities given a discrete assay with user-specified ranges within the discrete argument and no added noise.
observation_model_continuous_noise	This observation model observes the latent biomarker quantities given a continuous assay with added noise. The added noise represents assay variability and is done by sampling from a distribution with the latent biomarker quantity as the mean and the measurement error as the standard deviation. The observation standard deviation and distribution are defined within model_pars as the “obs_sd” param…
observation_model_continuous_bounded_noise	This observation model observes the latent biomarker quantities given a continuous assay with user-specified lower and upper limits and added noise. The added noise represents assay variability and is done by sampling from a distribution with the latent biomarker quantity as the mean and the measurement error as the standard deviation. The observation standard deviation and distribution are defin…
observation_model_discrete_noise	This observation model observes the latent biomarker quantities given a discrete assay with user-specified ranges within discrete and added noise. The added noise represents assay variability and is done by sampling from a distribution with the latent biomarker quantity as the mean and the measurement error as the standard deviation. The observation standard deviation and distribution are defined…
