# Supplementary material for: serosim: An R package for simulating serological data arising from vaccination, epidemiological and antibody kinetics processes
Source: PLoS Comput Biol. 2023 Aug 14;19(8):e1011384. doi: 10.1371/journal.pcbi.1011384 (PMC10449138; doi:10.1371/journal.pcbi.1011384)
Supplement: S9 Table — (XLSX) [file pcbi.1011384.s014.xlsx]

## Sheet: Sheet1
S9 Table. Chart of the complexities illustrated in each example case study available in serosim.
	README	Case Study 1	Case Study 2	Case Study 3
Biomarker map	2 exposures, 1 biomarker	2 exposures, 1 biomarker	3 exposures, 2 biomarkers	10 exposures, 10 biomarkers
Exposure model
Varying FOE by exposure type	✓	✓	✓	✓
Varying FOE by group number (i.e., location)			✓
Varying FOE by an individual's demographics			✓
Immunity model
Limit on number of successful exposures	✓	✓	✓
Age of vaccination eligibility	✓	✓	✓
Biomarker-mediated protection		✓	✓	✓
Cross-reactive biomarkers				✓
Antibody model
Monophasic biomarker kinetics	✓			✓
Bi-phasic biomarker kinetics		✓	✓
Biomarker-dependent boosting		✓	✓
Random effects incorporated for biomarker kinetics parameters	✓	✓	✓	✓
Observation model
Cross-sectional sample	✓		✓
Longitudinal sample		✓		✓
Continuous assay	✓	✓	✓
Discrete assay				✓
Bounded assay		✓	✓	✓
Noise in observation process	✓	✓	✓	✓
Sensitivity and specific of assay	✓	✓		✓
